# Supplementary material for: Varied Pathways of Infant Gut-Associated Bifidobacterium to Assimilate Human Milk Oligosaccharides: Prevalence of the Gene Set and Its Correlation with Bifidobacteria-Rich Microbiota Formation
Source: Nutrients. 2019 Dec 26;12(1):71. doi: 10.3390/nu12010071 (PMC7019425; doi:10.3390/nu12010071)
Supplement: Supplementary file 1 [file nutrients-12-00071-s001.zip]

Archive with 2 entries (2 files):
- nutrients-12-00071-s001/nutrients-654423-supplementary material.pdf
- nutrients-12-00071-s001/nutrients-654423-supplementary Table S1.docx
